# Supplementary material for: Precise timing of transcription by c-di-GMP coordinates cell cycle and morphogenesis in Caulobacter
Source: Nat Commun. 2020 Feb 10;11:816. doi: 10.1038/s41467-020-14585-6 (PMC7010744; doi:10.1038/s41467-020-14585-6)
Supplement: Supplementary file 3 — Supplementary Data 1 [file 41467_2020_14585_MOESM3_ESM.zip]

Archive with 1 entries (1 files):
- 214836_2_data_set_4304154_q2nldn.txt
