# Supplementary material for: Precise timing of transcription by c-di-GMP coordinates cell cycle and morphogenesis in Caulobacter
Source: Nat Commun. 2020 Feb 10;11:816. doi: 10.1038/s41467-020-14585-6 (PMC7010744; doi:10.1038/s41467-020-14585-6)
Supplement: Supplementary file 4 — Supplementary Data 2 [file 41467_2020_14585_MOESM4_ESM.xlsx]

## Sheet: Plasmids
Plasmid	Description	Source or Reference
pAK501	Promoter-probe plasmid for generation of lacZ transcriptional fusions; pVS1 oriV; CmR	Kaczmarczyk et al. 2013
pAK502	pAK501-derivative; promoter-probe plasmid for generation of lacZ translational fusions; pVS1 oriV; CmR	Lori et al. 2018
pAK503	pAK501-derivative; promoter-probe plasmid for generation of tandem nptII translational and lacZ transcripional fusions; pVS1 oriV; CmR	This study
pAK502-tacA	pAK502-derivative harboring a translational tacA'-'lacZ fusion including the first 30 codons of tacA; CmR	This study
pAK502-spmX	pAK502-derivative harboring a translational spmX'-'lacZ fusion including the first 15 codons of spmX; CmR	This study
pAK503-spmX	pAK503-derivative harboring a translational spmX'-'nptII fusion including the first 15 spmX codons; CmR	This study
pAK405	Suicide plasmid for allelic exchange in Sphingomonas; used here as source of the nptII gene; ColE1 oriV; SmS; KmR	Kaczmarczyk et al. 2012
pNPTS138	Suicide plasmid for allelic exchange in Caulobacter crescentus; ColE1 oriV; sacB+; KmR	Lab collection
pNPTStet	pNPTS138-derivative conferring Tc resistance instead of Km resistance; sacB+; TcR	This study
pNPTStet-ampG	pNPTStet-derivative carrying ca. 500 bps of the region downstream of shkA; sacB+; TcR	This study
pET28a	T7-based expression plasmid; KmR	Novagen
pET28a-shkA	pET28a-derivative for expression of N-terminally His6-tagged ShkA; KmR	This study
pET28a-shkA(D369N)	pET28a-derivative for expression of His6-ShkA with indicated mutation(s); KmR	This study
pET28a-shkA(R324A)	pET28a-derivative for expression of N-terminally His6-tagged ShkA with indicated mutation(s); KmR	This study
pET28a-shkA(Y338A)	pET28a-derivative for expression of N-terminally His6-tagged ShkA with indicated mutation(s); KmR	This study
pET28a-shkA(R128A, R130A)	pET28a-derivative for expression of N-terminally His6-tagged ShkA with indicated mutation(s); KmR	This study
pET28a-shkA(R324A, D369N)	pET28a-derivative for expression of N-terminally His6-tagged ShkA with indicated mutation(s); KmR	This study
pET28a-shkA(Y338A, D369N)	pET28a-derivative for expression of N-terminally His6-tagged ShkA with indicated mutation(s); KmR	This study
pET28a-shkA(D430N)	pET28a-derivative for expression of N-terminally His6-tagged ShkA with indicated mutation(s); KmR	This study
pET28a-shkA(E386Q, D387N)	pET28a-derivative for expression of N-terminally His6-tagged ShkA with indicated mutation(s); KmR	This study
pET28a-shkA(K480R)	pET28a-derivative for expression of N-terminally His6-tagged ShkA with indicated mutation(s); KmR	This study
pET28a-shkA-REC1	pET28a-derivative for expression of the N-terminally His6-tagged REC1 domain of ShkA; KmR	This study
pQF	Plasmid carrying the cumate-inducible PQ5 promoter and a MCS for generating N- or C-terminal 3xFLAG fusions; RK2 oriV, ColE1 oriV; TcR	Kaczmarczyk et al. 2013
pQF-shkA	pQF-derivative for in-vivo expression of N-terminally 3xFLAG-tagged ShkA; TcR	This study
pQF-shkA(R26A)	pQF-derivative for in-vivo expression of N-terminally 3xFLAG-tagged ShkA with indicated mutation(s); TcR	This study
pQF-shkA(H61A)	pQF-derivative for in-vivo expression of N-terminally 3xFLAG-tagged ShkA with indicated mutation(s); TcR	This study
pQF-shkA(R74A)	pQF-derivative for in-vivo expression of N-terminally 3xFLAG-tagged ShkA with indicated mutation(s); TcR	This study
pQF-shkA(W113A)	pQF-derivative for in-vivo expression of N-terminally 3xFLAG-tagged ShkA with indicated mutation(s); TcR	This study
pQF-shkA(D125N)	pQF-derivative for in-vivo expression of N-terminally 3xFLAG-tagged ShkA with indicated mutation(s); TcR	This study
pQF-shkA(R128A)	pQF-derivative for in-vivo expression of N-terminally 3xFLAG-tagged ShkA with indicated mutation(s); TcR	This study
pQF-shkA(R130A)	pQF-derivative for in-vivo expression of N-terminally 3xFLAG-tagged ShkA with indicated mutation(s); TcR	This study
pQF-shkA(R128A, R130A)	pQF-derivative for in-vivo expression of N-terminally 3xFLAG-tagged ShkA with indicated mutation(s); TcR	This study
pQF-shkA(R177A)	pQF-derivative for in-vivo expression of N-terminally 3xFLAG-tagged ShkA with indicated mutation(s); TcR	This study
pQF-shkA(F230A, F234A)	pQF-derivative for in-vivo expression of N-terminally 3xFLAG-tagged ShkA with indicated mutation(s); TcR	This study
pQF-shkA(D297N)	pQF-derivative for in-vivo expression of N-terminally 3xFLAG-tagged ShkA with indicated mutation(s); TcR	This study
pQF-shkA(P321A)	pQF-derivative for in-vivo expression of N-terminally 3xFLAG-tagged ShkA with indicated mutation(s); TcR	This study
pQF-shkA(R324A)	pQF-derivative for in-vivo expression of N-terminally 3xFLAG-tagged ShkA with indicated mutation(s); TcR	This study
pQF-shkA(D325N)	pQF-derivative for in-vivo expression of N-terminally 3xFLAG-tagged ShkA with indicated mutation(s); TcR	This study
pQF-shkA(I327A)	pQF-derivative for in-vivo expression of N-terminally 3xFLAG-tagged ShkA with indicated mutation(s); TcR	This study
pQF-shkA(Y338A)	pQF-derivative for in-vivo expression of N-terminally 3xFLAG-tagged ShkA with indicated mutation(s); TcR	This study
pQF-shkA(R344A)	pQF-derivative for in-vivo expression of N-terminally 3xFLAG-tagged ShkA with indicated mutation(s); TcR	This study
pQF-shkA(D369N)	pQF-derivative for in-vivo expression of N-terminally 3xFLAG-tagged ShkA with indicated mutation(s); TcR	This study
pQF-shkA(E402A, G403A)	pQF-derivative for in-vivo expression of N-terminally 3xFLAG-tagged ShkA with indicated mutation(s); TcR	This study
pQF-shkA(C404A)	pQF-derivative for in-vivo expression of N-terminally 3xFLAG-tagged ShkA with indicated mutation(s); TcR	This study
pQF-shkA(D430N)	pQF-derivative for in-vivo expression of N-terminally 3xFLAG-tagged ShkA with indicated mutation(s); TcR	This study
pQF-shkA(D465A)	pQF-derivative for in-vivo expression of N-terminally 3xFLAG-tagged ShkA with indicated mutation(s); TcR	This study
pQF-shkA(C469A)	pQF-derivative for in-vivo expression of N-terminally 3xFLAG-tagged ShkA with indicated mutation(s); TcR	This study
pQF-shkA(K341A)	pQF-derivative for in-vivo expression of N-terminally 3xFLAG-tagged ShkA with indicated mutation(s); TcR	This study
pQF-shkA(P342A)	pQF-derivative for in-vivo expression of N-terminally 3xFLAG-tagged ShkA with indicated mutation(s); TcR	This study
pQF-shkA(L343A)	pQF-derivative for in-vivo expression of N-terminally 3xFLAG-tagged ShkA with indicated mutation(s); TcR	This study
pQF-shkA(L338A)	pQF-derivative for in-vivo expression of N-terminally 3xFLAG-tagged ShkA with indicated mutation(s); TcR	This study
pQF-shkA(G337A)	pQF-derivative for in-vivo expression of N-terminally 3xFLAG-tagged ShkA with indicated mutation(s); TcR	This study
pQF-shkA(K331A)	pQF-derivative for in-vivo expression of N-terminally 3xFLAG-tagged ShkA with indicated mutation(s); TcR	This study
pQF-shkA(S347A)	pQF-derivative for in-vivo expression of N-terminally 3xFLAG-tagged ShkA with indicated mutation(s); TcR	This study
pQF-shkA(Q351A)	pQF-derivative for in-vivo expression of N-terminally 3xFLAG-tagged ShkA with indicated mutation(s); TcR	This study
pQF-shkA(D369N, H61A)	pQF-derivative for in-vivo expression of N-terminally 3xFLAG-tagged ShkA with indicated mutation(s); TcR	This study
pQF-shkA(D369N, R128A)	pQF-derivative for in-vivo expression of N-terminally 3xFLAG-tagged ShkA with indicated mutation(s); TcR	This study
pQF-shkA(D369N, R130A)	pQF-derivative for in-vivo expression of N-terminally 3xFLAG-tagged ShkA with indicated mutation(s); TcR	This study
pQF-shkA(D369N, R128A, R130A)	pQF-derivative for in-vivo expression of N-terminally 3xFLAG-tagged ShkA with indicated mutation(s); TcR	This study
pQF-shkA(D369N, F230A, F234A)	pQF-derivative for in-vivo expression of N-terminally 3xFLAG-tagged ShkA with indicated mutation(s); TcR	This study
pQF-shkA(D369N, R324A)	pQF-derivative for in-vivo expression of N-terminally 3xFLAG-tagged ShkA with indicated mutation(s); TcR	This study
pQF-shkA(D369N, Y338A)	pQF-derivative for in-vivo expression of N-terminally 3xFLAG-tagged ShkA with indicated mutation(s); TcR	This study
pJS14-pleC	pJS14-derivative carrying the wild-type pleC allele; CmR	Matroule et al. 2004
pJS14-pleC(T614R)	pJS14-derivative carrying the pleC(T614R) allele; CmR	Matroule et al. 2004
pJS14-pleC(F778L)	pJS14-derivative carrying the pleC(F778L) allele; CmR	Matroule et al. 2004
pQF-pleC	pQF-derivative for in-vivo expression of wild-type pleC; includes the native pleC promoter; TcR	This study
pQF-pleC(K-P-)	pQF-derivative for in-vivo expression of pleC(T614R); includes the native pleC promoter; TcR	This study
pQF-pleC(K-P+)	pQF-derivative for in-vivo expression of pleC(F778L); includes the native pleC promoter; TcR	This study
pCHYC-4	Integrative plasmid for construction of chromosomally encoded mCherry protein fusions; ColE1 oriV; GmR	Thanbichler et al 2007
pdivJ-mCherry	pCHYC-4-derivative with 3' part of divJ for construction of divJ::mCherry fusion encoded at the native locus; ColE1 oriV; GmR	This study
pNPTS138-ΔspmX	pNPTStet-derivative for spmX deletion; KmR	This study
pSA280	pSA129-derivative expressing ydeH‐3xFLAG under control of the lac promoter; KmR	Abel et al. 2013
pSA129	pMR10-derivative lacking the lac promoter; RK2-based low-copy number and broad host range vector; oriT; KmR	Abel et al. 2013
pQF-PA5295	pQF derivative for in-vivo expression of PA5295 from cumate-inducible promoter; TcR	This study
pQF-PA5295(AAL)	pQF derivative for in-vivo expression of PA5295(AAL) from cumate-inducible promoter; TcR	This study
pRV-PA5295	pRV-MCS2-PA5295 with vanillate-inducible promoter; CmR	Lab collection
pRV-PA5295(AAL)	pRV-MCS2-PA5295(AAL) with vanillate-inducible promoter; CmR	Lab collection
pMR20	low‐copy number broad‐host‐range vector; TcR	Roberts et al. 1996
pPA114-47	pMR20-derivative expressing pleD* allele; TcR	Aldridge et al. 2003
pSAM-Ec	himar transposon delivery plasmid; AmpR, KmR	Wiles et al. 2013
pUC19	cloning vector; AmpR	Invitrogen
pAH10	pUC19-derivative containing NsiI-MCS pUC19-PacI cassette; AmpR	This study
pAH87	pMT375-derivative containing the NsiI-PacI cassette of pAH10; TcR	This study
pAH99	pAH87-derivative containing a cassette consisting of MCS pUC19, STOP codon, RBS pQE70 and dendra2 to generate transcriptional promoter fusions; TcR	This study
pAH111	pAH99-derivative to express dendra2 from spmX promoter as transcriptional fusion; TcR	This study
pAH139	pAH111-derivative to express dendra2-ssrA from spmX promoter as transcriptional fusion; TcR	This study
pMT375	pRXMCS-5, low-copy replicating plasmid, RK2 origin, xylose-inducible promoter; TcR	Thanbichler et al. 2007
pDHL851	pUC19-linker-dendra2-FRT-Km-FRT; AmpR KmR	Landgraf et al. 2012
pNPTS138-3xFLAG-tacA	pNPTS138-derivative carrying 3xFLAG-tacA; KmR	This study
pNPTS138-3xFLAG-shkA	pNPTS138-derivative carrying 3xFLAG-shkA; KmR	This study
pNPTS138-ΔtacA	pNPTS138-derivative to delete tacA; KmR	This study
pNPTS138-shkA(DD)	pNPTS138-derivative carrying shkA(DD); KmR	This study
pNPTS138-tacA(DD)	pNPTS138-derivative carrying tacA(DD); KmR	This study
pNPTS138-tacA(D54E)	pNPTS138-derivative carrying tacA(D54E); KmR	This study
pNPTS138-ΔshkA	pNPTS138-derivative to delete shkA; KmR	This study
pNPTS138-ΔCC0168	pNPTS138-derivative to delete CC0168; KmR	This study
pMT687-tacA	pMT687-derivative expressing tacA from xylose-inducible promoter; KmR	This study
pMT687-tacA(D54E)	pMT687-derivative expressing tacA(D54E) from xylose-inducible promoter; KmR	This study
pRKlac290-spmX	pRKlac290-derivative expressing lacZ from the spmX promoter; TcR	This study
pRKlac290-staR	pRKlac290-derivative expressing lacZ from the staR promoter; TcR	This study
pRKlac290	low-copy number plasmid to generate promoter fusions; TcR	Alley et al. 1991
pMT755	pNPTS138-derivative carrying spmX-mcherry; KmR	Radhakrishnan et al. 2008
pET28a-His-shkA	pET28a-derivative for expression of His6-shkA; KmR	This study
pET28a-His-shpA	pET28a-derivative for expression of His6-shpA; KmR	This study
pET28a-His-tacA-RD	pET28a-derivative for expression of His6-tacA-RD; KmR	This study
pET32b-Trx-His-shkA-HK	pET32a-derivative for expression of Trix-His6-shkA-HK; AmpR	This study
pET32b-Trx-His-shkA-RD2	pET32a-derivative for expression of Trix-His6-shkA-RD2; AmpR	This study
pSA178	pNPTS138-derivative carrying a functional allele of hfsA; KmR	Abel et al. 2013
pCHYC1-dnaN	pCHYC1-derivative to express dnaN-mCherry from the native chromosomal locus; SpecR	Collier et al. 2009
Main Text References
Abel, S. et al. Bi-modal Distribution of the Second Messenger c-di-GMP Controls Cell Fate and Asymmetry during the Caulobacter Cell Cycle. PLoS Genetics 9, e1003744 (2013).
Radhakrishnan, S. K., Thanbichler, M. & Viollier, P. H. The dynamic interplay between a cell fate determinant and a lysozyme homolog drives the asymmetric division cycle of Caulobacter crescentus. Genes & Development 22, 212–225 (2008).
Aldridge, P., Paul, R., Goymer, P., Rainey, P. & Jenal, U. Role of the GGDEF regulator PleD in polar development of Caulobacter crescentus. Molecular Microbiology 47, 1695–1708 (2003).
Lori, C., Kaczmarczyk, A., de Jong, I. & Jenal, U. A Single-Domain Response Regulator Functions as an Integrating Hub to Coordinate General Stress Response and Development in Alphaproteobacteria. mBio 9, e00809–18–19 (2018).
Additional References
Alley, M. R., Gomes, S. L., Alexander, W. & Shapiro, L. Genetic analysis of a temporally transcribed chemotaxis gene cluster in Caulobacter crescentus. Genetics 129, 333–341 (1991).
Landgraf, D., Okumus, B., Chien, P., Baker, T. A. & Paulsson, J. Segregation of molecules at cell division reveals native protein localization. Nature Methods 9, 480–482 (2012).
Thanbichler, M., Iniesta, A. A. & Shapiro, L. A comprehensive set of plasmids for vanillate- and xylose-inducible gene expression in Caulobacter crescentus. Nucleic Acids Research 35, e137–e137 (2007).
Wiles, T. J. et al. Combining quantitative genetic footprinting and trait enrichment analysis to identify fitness determinants of a bacterial pathogen. PLoS Genetics 9, e1003716 (2013).
Roberts, R. C. et al. Identification of a Caulobacter crescentus operon encoding hrcA, involved in negatively regulating heat-inducible transcription, and the chaperone gene grpE. J. Bacteriol. 178, 1829–1841 (1996).
Matroule, J.-Y., Lam, H., Burnette, D. T. & Jacobs-Wagner, C. Cytokinesis monitoring during development; rapid pole-to-pole shuttling of a signaling protein by localized kinase and phosphatase in Caulobacter. Cell 118, 579–590 (2004).
Kaczmarczyk, A., Vorholt, J. A. & Francez-Charlot, A. Cumate-inducible gene expression system for sphingomonads and other Alphaproteobacteria. Applied and Environmental Microbiology 79, 6795–6802 (2013).
Kaczmarczyk, A., Vorholt, J. A. & Francez-Charlot, A. Markerless gene deletion system for sphingomonads. Applied and Environmental Microbiology 78, 3774–3777 (2012).
Collier, J. & Shapiro, L. Feedback Control of DnaA-Mediated Replication Initiation by Replisome-Associated HdaA Protein in Caulobacter. J. Bacteriol. 191, 5706–5716 (2009).
